# Supplementary material for: Fentanyl but Not Morphine or Buprenorphine Improves the Severity of Necrotizing Acute Pancreatitis in Rats
Source: Int J Mol Sci. 2022 Jan 21;23(3):1192. doi: 10.3390/ijms23031192 (PMC8835441; doi:10.3390/ijms23031192)
Supplement: Supplementary file 1 [file ijms-23-01192-s001.zip]

Archive with 1 entries (1 files):
- ijms-1336079-supplementary.pdf
